# Supplementary material for: First-in-human left atrial appendage closure using the WATCHMAN FLX Pro device: a case report
Source: Eur Heart J Case Rep. 2024 Mar 19;8(4):ytae135. doi: 10.1093/ehjcr/ytae135 (PMC11014679; doi:10.1093/ehjcr/ytae135)
Supplement: ytae135_Supplementary_Data [file ytae135_supplementary_data.zip]

Archive with 3 entries (3 files):
- Video 1 WFP procedure.mp4
- Video 2 WFP CT 45 days.mp4
- Video 3 WFP TEE 45 days.mp4
